# Supplementary material for: Layered Extraction and Adsorption Performance of Extracellular Polymeric Substances from Activated Sludge in the Enhanced Biological Phosphorus Removal Process
Source: Molecules. 2019 Sep 16;24(18):3358. doi: 10.3390/molecules24183358 (PMC6767238; doi:10.3390/molecules24183358)
Supplement: Supplementary file 1 [file molecules-24-03358-s001.zip]

Archive with 4 entries (4 files):
- Figure S1.tiff
- Figure S2.tif
- Figure S3.tif
- Table S1.doc
